# Supplementary material for: Age-associated decline of Coenzyme A leads to intestinal stem cells dysfunction via disturbing iron homeostasis
Source: PLoS Genet. 2025 May 30;21(6):e1011704. doi: 10.1371/journal.pgen.1011704 (PMC12151469; doi:10.1371/journal.pgen.1011704)
Supplement: S1 Data — (XLSX) [file pgen.1011704.s001.xlsx]

## Sheet: Fig 1
1C	0mM+14d	0mM+25d	0mM+40d	0.1mM+40d	1mM+40d	10mM+40d		1J	14d	25d	40d	40d+Pan	40d+CoA		14d	25d	40d	40d+Pan	40d+CoA
	0.847059	1.85294	2.96471	2.89412	2.54118	2.61177		esg	13.6341	18.0488	36.2195	29.2439	17.0488	Dl	4.87805	10.9756	18.2927	9.7561	7.31707
	0.988235	2.25882	3.4	3.25882	2.47059	1.9647			11.2414	25.8851	34.4253	28.0805	24.6322		8.04598	13.7931	27.2414	18.046	9.1954
	1.12941	2.4	3.74118	3.77647	2.68235	2.17647			7.82609	21.5217	26.3043	27.0435	20.5217		13.0435	15.2174	23.913	17.1739	8.04348
	0.917647	2.18824	2.9647	3.18824	2.97647	2.18824			12.7525	25.4852	41.4356	23.5545	14.7426		5.94059	10.8911	23.8614	17.8218	16.8911
	0.847059	2.25882	3.25882	2.89412	2.18824	2.47059			11.506	19.3976	40.4217	24.7831	27.5542		12.0482	20.4819	27.7108	16.506	12.0482
	1.27059	2.25882	3.9647	3.54118	2.74706	2.9647			12.0506	24.3038	34.3671	33.3038	28.2405		10.1266	21.519	21.6456	21.0506	14.4557
1D									5.17391	23.2609	30.6522	27.0435	25.9565		5.43478	6.52174	26.3043	13.0435	11.9565
	0mM+14d	0mM+25d	0mM+40d	0.05mM+40d	0.5mM+40d	5mM+40d			19.9512	27.561	39.8781	29	17.7805		8.53659	14.6341	19.5122	14.6341	14.0732
	0.923077	1.8	3.53333	3.36667	1.83333	2.33333			14.5957	20	39.2553	27.9362	32.6808		3.19149	15.3191	13.7021	16.383	12.766
	0.989011	1.69412	3.61176	3.51176	2.38235	2.38235			17.5454	15.9545	41.8182	32.4091	25.5909		5.68182	6.81818	14.7727	19.3182	12.0909
	0.923077	2.25882	2.54118	2.9647	2.25882	1.9647			14.4876	22.4959	41.3636	21.2314	17.9256		9.91736	19.0909	20.6612	19.0909	8.26446
	0.989011	2.04706	2.89412	2.98235	2.00588	1.77059			10.2609	18.6087	40.4348	31.6522	23.5652		5.43478	10.8696	16.9565	9.30435	15.2174
	1.05495	2.32941	3.75294	3.17647	2.17059	1.61176			7.55556	22.6667	29.4444	27.8889	24.5556		3.33333	8.88889	17.7778	18.8889	6.33333
	1.12088	2.47059	3.38823	2.75294	2.23529	1.89412			12.1758	14.4505	31.1538	25.4615	23.0659		8.79121	10.989	19.1868	12.0879	16.2857
									19.7073	17.9756	47.1951	32	27.7805		6.09756	7.31707	18.2927	14.6341	10.9756
		1L	14d	40d	40d+CoA
			5220	2323	6444
			9013	2329	7328
			8873	2334	7922
			8536	4200	9178
			14252	6871	10797
			11670	5084	8218
			6337	5961	7284
			7484	4671	7962
			9749	3790	7991
			12152	5245	8381
			11280	5404	7421
			12730	4447	9644
			11578	4671	8040
			11613	4095	6831
			10030	6449	10558
			8946	4585	6300
			9216	5972	6982
			9404	3838	6187
			13034	7039	9584
			9784	5470	7090
			10935	5069	11511
			7601	5414	9622
			4529	4298	3566
			12825	4349	9361
			4494	4027	3078
			4887	5618	5255
			9985	6703	7288
			8815	4527	7167
			10153	5591	7692
			12381	5674	8719
			4448	5370	3223
			6736	4715	4614
			7529	6877	4953
			4279	5081	4808
			3444	7670	2712
			7054	7091	4641
			5738	8941	3542
			6423	5520	3713
			5997	3680	6058
			4323	3082	2456

## Sheet: Fig 2
2A	14d	25d	40d	40d+Pan	40d+CoA		2E	14d	40d	40d+CoA		2I	14d	40d	40d+CoA
	1	12	35	29	27			1.08696	8.69565	6.26087			0.891305	8.6087	1.7513
	2	15	27	28	35			2.38095	3.52381	2.38095			1.83333	3.06571	2.30952
	2	12	31	21	32			0	5.93069	0.990099			1.25	6.64238	1.71287
	0	18	47	42	28			0	2.41026	0			2.97015	1.73538	3.25
	3	9	24	29	19			4.47761	5.97015	0			3.22388	4.71642	2.31818
	5	21	25	25	26			4.54545	5.68182	2.27273			0.652174	6.93182	2.34091
	7	8	41	35	24			5.43478	4.52174	5.26087			0	0	1.21
	2	26	19	36	22			1.28205	0	5.5641			0	3.52941	3.33539
	2	12	52	34	28			1.96078	7.84314	3.92157			1.62745	5.96078	2.58824
	4	6	47	32	17			0	0	3.8018			0.303448	1.44207	0.912432
	4	15	42	37	15			2.75862	1.75862	0.689655			0.516854	1.31897	2.21658
	1	16	25	28	26			2.24719	2.49438	3.1236			0.269663	2.31977	1.68719
	5	18	38	24	24			6.52174	5.43478	0			2.93478	4.78261	2.40607
	1	23	36	15	13			1.28205	0	0			1.17949	4.39024	1.81439
	1	17	39	13	18			7.31707	6.09756	4.21951			1.68293	5.36585	1.64561
								2.1978	8.79121	2.1978			1.8022	6.32967	2.98901
2J	14d	40d	40d+CoA					1.0101	12.1212	4.0404			0.575758	2.27272	2.90909
	8.5122	22.2667	16.8					2.38095	9.52381	4.7619			1.16667	7.80952	1.57143
	11.6957	13.2	15.2					0	7.95455	5.13636			1.71429	4.93182	2.31136
	6.81132	26	7					0	5.76923	1.92308			2.78049	6.125	2.73077
	9.69565	15.8182	12.6818
	15.7059	23.76	14.56
	14	21.9294	9.63529
	15.52	20.8667	7.90417
	7.27907	14.2889	11.8
	6.14285	22	13.7143
	5.71429	23.76	12.72
	12.0303	17.24	9.24
	10.92	12	16.04

## Sheet: Fig 3
3B	UAS-LUC RNAi	dPANK/fbl RNAi	dPANK/fbl RNAi+Pan	dPANK/fbl RNAi+CoA		3C	UAS-LUC RNAi	dPANK/fbl RNAi	dPANK/fbl RNAi+Pan	dPANK/fbl RNAi+CoA		UAS-LUC RNAi	dPANK/fbl RNAi	dPANK/fbl RNAi+CoA	dPANK/fbl RNAi+CoA
	1.23529	3.70588	3.44118	1.41176		esg	11.0976	20.7317	25.6098	14.6341	Dl	5.31707	23.4146	14.6341	7.31707
	1.05882	2.68235	2.89412	1.27059			10.046	25.2874	28.7356	13.7931		12.046	26.092	19.5402	9.1954
	0.882353	3.67059	2.75294	0.847059			11.9565	33.6957	26.087	7.6087		4.34783	17.6087	20.0435	8.69565
	0.794118	3.31765	3.10588	1.55294			9.90099	27.7228	24.7525	10.8911		3.94059	20.8911	23.8614	5.94059
	1.05882	2.68235	2.47059	0.705882			10.8434	30.1205	34.9398	12.0482		6.0241	10.8434	14.253	12.0482
	0.970588	2.47059	2.89412	0.988235			17.7215	46.962	39.2405	7.59494		9.32911	18.8608	15.1266	7.59494
							16.3043	44.5652	41.3043	13.0435		3.52174	13.0435	12.8696	7.6087
3D	UAS-LUC RNAi	dPANK/fbl RNAi	dPANK/fbl RNAi+Pan	dPANK/fbl RNAi+CoA			14.6341	39.0244	37.8049	10.9756		3.53659	17.0732	14.6341	8.53659
	10.3207	19.2805	21.8171	13.6098			8.51064	28.7234	30.8511	11.7021		8.25532	22.766	17.7021	5.31915
	11.2515	28.3218	15.1839	15.4483			10.2273	32.9545	35.2273	17.0454		9.09091	12.5	16.3636	5.68182
	10.0435	21.3043	21.913	6.39131			6.61157	28.1818	19.8347	14.0496		8.78512	13.2231	10.7438	5.78512
	9.10891	25.505	20.7723	10.0198			11.9565	33.6957	30.4348	13.0435		4.69565	16.3043	13.0435	9.78261
	8.56626	23.7952	27.6024	9.51807			13.3333	31.1111	32.2222	12.2222		5.55556	14.4444	14.2222	5.55556
	16.6582	34.1443	16.8861	7.13924			12.0879	30.7692	27.4725	19.7802		4.89011	20.8791	16.4835	10.989
	17.9348	29.0217	35.4348	14.3478			12.1951	30.4878	34.1463	24.3902		13.4146	24.3902	21.9512	13.4146
	13.0244	14.7317	22.6463	9.76829
	7.23404	24.4149	26.2234	9.94681
	9.30682	19.9886	32.0568	15.5114
	5.42149	23.1091	18.2645	11.5207
	13.5109	28.0761	24.3913	14.7391
	11.0667	25.8222	24.7444	10.1444
	10.5165	26.7692	23.9011	17.2088
	9.02439	22.561	25.2683	18.0488
K	UAS-LUC RNAi	dPANK/fbl RNAi		L	UAS-LUC RNAi	dPANK/fbl RNAi		M	UAS-LUC RNAi	dPANK/fbl RNAi		N	UAS-LUC RNAi	dPANK/fbl RNAi		O	UAS-LUC RNAi	dPANK/fbl RNAi
	5	18			0.221212	0.398182			0.052449	0.400408			0.678788	0.401818			0.172782	0.291879
	4	17			0.21828	0.283763			0.081111	0.274444			0.58172	0.416237			0.212281	0.296677
	4	12			0.158537	0.413659			0.146067	0.393708			0.441463	0.386341			0.153629	0.141268
	6	12			0.169307	0.458822			0.126087	0.477196			0.830693	0.241178			0.079589	0.274129
	6	14			0.213821	0.320732			0.138614	0.357921			0.786179	0.479268			0.201293	0.230195
	10	29			0.226316	0.497895			0.096316	0.497895			0.573684	0.302105			0.154074	0.292579
	12	24			0.157727	0.594545			0.082941	0.107059			0.752273	0.305455			0.114146	0.157977
	21	23			0.213924	0.638987			0.113924	0.598987			0.586076	0.201013			0.136182	0.105494
	15	28			0.275824	0.441319			0.142857	0.388571			0.624176	0.258681			0.093125	0.224703
	17	18			0.234831	0.510562			0.222449	0.578367			0.765169	0.389438			0.202508	0.397888
	16	11			0.123457	0.715062			0.216582	0.625063			0.476543	0.284938			0.154138	0.090543
	22	13			0.307143	0.435			0.3	0.16			0.492857	0.365			0.08395	0.133357
	20	10			0.194118	0.368824			0.189888	0.360787			0.805882	0.131176			0.040665	0.249823
	15	14			0.135802	0.518765			0.200917	0.442018			0.764198	0.281235			0.0505933	0.206333
	12	23			0.306522	0.58087			0.193878	0.140408			0.593478	0.1913			0.064434	0.166826
	10	23			0.257802	0.625385			0.295652	0.15087			0.502198	0.374615			0.159938	0.080352
	9	39			0.339241	0.430633			0.239241	0.230633			0.460759	0.269367			0.070035	0.119797
	11	39			0.286813	0.717033			0.128947	0.217368			0.713187	0.182967			0.149401	0.19256
	12	20			0.225	0.63			0.216505	0.606214			0.675	0.27			0.1621	0.15525
	10	31			0.288889	0.564444			0.242857	0.177143			0.511111	0.264444			0.158422	0.209556
	9	27			0.290476	0.755238			0.168421	0.27895			0.709524	0.244762			0.190562	0.262524
	8	16			0.297368	0.535263			0.254639	0.458351			0.702632	0.264737			0.112658	0.245921
	7	13			0.279873	0.567595			0.268539	0.235933			0.610127	0.172405			0.15517	0.195241
	7	12			0.215702	0.452975			0.159091	0.544091			0.784298	0.347025			0.289263	0.421554
	6	13			0.239785	0.527527			0.152941	0.556471			0.560215	0.272473			0.22163	0.414559
	3	13			0.212245	0.339592			0.09828	0.349247			0.587755	0.160408			0.132661	0.316163
	4	7			0.274419	0.605581			0.159574	0.456596			0.725581	0.294419			0.138377	0.341023
	4	28			0.217021	0.455745			0.141026	0.506154			0.582979	0.444255			0.195472	0.256511
	5	29			0.25625	0.640625			0.123967	0.559917			0.64375	0.359375			0.226406	0.205563
	5	26			0.183924	0.385063			0.12	0.26			0.426076	0.414937			0.258755	0.306775
	12	29			0.234146	0.511951			0.200917	0.482202			0.765854	0.438049			0.172342	0.350976
	10	31			0.176316	0.384737			0.199174	0.338595			0.673684	0.115263			0.07031	0.210947
	11	28			0.247727	0.470682			0.231313	0.439495			0.752273	0.229318			0.14447	0.273932
	15	26			0.284557	0.65557			0.146067	0.516742			0.635443	0.44443			0.09333	0.133443
	13	35			0.230435	0.345652			0.253846	0.380769			0.669565	0.454348			0.240804	0.354869
	13	26
	12	36	P		UAS-LUC RNAi			dPANK/fbl RNAi
	12	31		magro	0.852074	1.06227	1.18599	0.509774	0.67101	0.405905
	16	40		CG6295	1.20825	0.844559	1.13209	0.798588	0.84442	0.538229
	27	29		βTrypsin	1.08814	0.805287	1.31877	0.711563	0.770723	0.806562
	18	25		εTrypsin	1.14796	0.883644	1.09122	0.747599	0.837936	0.700893
	19	31		ζTrypsin	0.730619	1.056	1.19612	0.683523	0.517426	0.557922
	18	23
	22	14
	12	10
	13	32
	14	15
	12	17
	11	16
	19	9
	12	20
	10	19
	9	22
	3	23
	4	32
	5	33
	5	43
	12	41
	17	33
	14	19
	14	29
	14	16
	16	15
	12	13
	12	22
	13	24
	11	22
	10	21
	11	33
	9	32
	8	42
	6	36
	7	33
	12	25
	13	26
	10	24
	3	23
	3	23
	14	29
	15	26
	4	23
	5	17
	12	19
	8	31
	9	9
	7	21
	6	32
	8	30
	8	18
	10	19
	9	26
	9	18
	12	19
	13	25
	11	29
	10	25
	14	20
	12	20
	11	15
	15	15

## Sheet: Fig 4
4B	14d	40d	40d+CoA		4C	14d	40d	40d+CoA		4D	hours	14d			40d			40d+CoA
	91.3043	64.2857	84.5361			83.6735	25	62.2632			0	0	0	0	0	0	0	0	0	0
	93.4066	62.3529	78.2941			82.7586	22.449	59.6162			12	0.32	0.29	0.35	0.24	0.27	0.29	0.31	0.28	0.29
	93.8144	66.3043	84.7826			80.2105	23.5294	63.9535			24	0.72	0.69	0.75	0.39	0.41	0.52	0.65	0.62	0.59
											36	1.12	0.93	0.85	0.52	0.61	0.69	0.77	0.81	0.69
E	14d	40d	40d+CoA		4F	14d	40d	40d+CoA			48	1.32	1.26	1.42	0.71	0.73	0.62	0.92	0.87	1.24
	27	12	17			5.26087	31.0206	15.3846			60	1.61	1.52	1.71	0.97	0.87	0.92	1.24	1.06	1.17
	25	21	21			4.49438	29.4872	13.924			72	2.32	1.93	2.15	1.24	1.13	1.32	1.52	1.63	1.41
	29	8	33			3.06122	23.3333	11.4832
	31	12	12
	34	7	13		4G	14d	40d	40d+CoA		14d	40d	40d+CoA
	36	9	9		Eating percent	92.0792	65.6566	89.4737	Homeostasis	79.7753	23.2323	81.5217
	39	14	15			90.8163	60.8696	90.2174		82.1053	20.2247	79.1667
	41	11	26			87.6289	58.427	92.4731		83.8384	21.5909	81.3187
	21	19	22
	18	21	27		4H
	19	17	19			hours	14d			40d			40d + CoA
	17	7	24			0	0	0	0	0	0	0	0	0	0
	24	12	9			12	0.35	0.31	0.27	0.29	0.32	0.25	0.32	0.31	0.29
	32	9	12			24	0.68	0.71	0.74	0.42	0.53	0.48	0.69	0.66	0.71
	27	12	23			36	1.04	0.97	1.21	0.58	0.62	0.71	1.02	0.87	1.11
	27	14	18			48	1.41	1.33	1.21	0.78	0.75	0.73	0.97	1.35	1.29
	29	23	18			60	1.59	1.63	1.69	0.98	1.12	0.97	1.55	1.56	1.42
	25	9	19			72	2.35	1.89	2.12	1.32	1.26	1.43	2.13	1.89	1.94
	32	13	9
	38	12	17		4I	UAS-LUC RNAi	dPANK/fbl RNAi	dPANK/fbl RNAi+CoA		4J	UAS-LUC RNAi	dPANK/fbl RNAi	dPANK/fbl RNAi+CoA
	28	10	24			28	18	37			5.10204	25.6897	7.6087
	17	15	31			22	7	18			4.5977	22.9091	6.12245
	13	21	22			25	9	24			3.06122	27.2043	4.3956
	13	16	27			40	12	15
	18	11	14			42	10	13		4K		vehicle	0.05	0.5	2.5		4L		vehicle	0.05	0.5	2.5
	42	9	15			32	16	11			2	0						2	0
	31	7	11			13	13	19			4	0						4	0
	32	13	17			21	8	19			6	0						6	0
	33	22	15			13	31	27			8	1						8	0
	19	12	21			27	27	35			10	1						10	1
						29	23	28			10	1						12	1
						25	6	27			12	1						14	1
						27	9	26			14	1						16	1
						14	23	28			16	0						16	1
						20	22	35			18	1						16	1
						34	15	14			18	1						16	1
						32	28	18			20	0						18	1
						18	22	27			22	0						20	1
						23	18	22			24	1						20	1
						26	23	37			24	1						22	1
						22	16	18			24	1						22	1
						29	22	21			24	1						22	1
						32	17	13			24	1						24	1
						29	24	15			26	1						26	1
						31	18	25			26	1						26	1
						25	23	23			26	1						26	1
						18	19	19			26	1						26	1
						26	21	22			26	1						28	1
						29	11	31			28	1						28	1
						35	8	17			28	1						28	1
											28	1						28	1
											30	1						28	1
											30	1						28	1
											30	1						28	1
											30	1						28	1
											30	1						28	1
											30	1						28	1
											30	1						30	1
											30	1						30	1
											32	1						30	1
											32	1						30	1
											32	1						32	1
											32	1						32	1
											32	1						32	1
											32	1						32	1
											34	1						32	1
											34	1						32	1
											34	1						32	1
											34	1						32	1
											34	1						34	1
											34	1						34	1
											34	1						34	1
											34	1						34	1
											34	1						34	1
											34	1						34	1
											34	1						34	1
											34	1						34	1
											36	1						34	1
											36	1						34	1
											36	1						34	1
											36	1						34	1
											38	1						34	1
											38	1						36	1
											38	1						36	1
											40	1						36	1
											40	1						38	1
											40	1						38	1
											40	1						38	1
											40	1						38	1
											40	1						38	1
											40	1						38	1
											42	1						38	1
											42	1						40	1
											42	1						40	1
											42	1						40	1
											42	1						40	1
											42	1						40	1
											42	1						42	1
											42	1						42	1
											42	1						42	1
											44	1						42	1
											42	1						42	1
											44	1						42	1
											44	1						42	1
											44	1						42	1
											44	1						42	1
											44	1						42	1
											44	1						42	1
											44	1						42	1
											44	1						42	1
											44	1						42	1
											44	1						42	1
											46	1						44	1
											46	1						44	1
											46	1						44	1
											46	1						44	1
											46	1						44	1
											46	1						44	1
											46	1						46	1
											46	1						46	1
											46	1						46	1
											48	1						46	1
											50	1						46	1
											50	1						46	1
											50	1						46	1
											52	1						46	1
											52	1						46	1
											52	1						46	1
											52	1						46	1
											52	1						48	1
											2		0					48	1
											4		0					2		0
											6		1					4		0
											8		0					6		0
											10		0					8		1
											12		0					10		0
											14		1					12		0
											14		1					14		1
											16		1					16		1
											16		1					16		1
											18		1					18		1
											18		1					20		1
											20		1					22		1
											22		1					24		1
											22		1					24		1
											24		1					24		1
											24		1					22		1
											24		1					24		1
											26		1					26		1
											26		1					26		1
											28		1					26		1
											28		1					26		1
											28		1					28		1
											28		1					28		1
											28		1					28		1
											28		1					28		1
											28		1					28		1
											30		1					28		1
											30		1					28		1
											30		1					30		1
											39		1					30		1
											30		1					30		1
											30		1					30		1
											30		1					30		1
											30		1					32		1
											30		1					32		1
											32		1					32		1
											32		1					32		1
											32		1					32		1
											32		1					32		1
											34		1					32		1
											34		1					32		1
											34		1					32		1
											34		1					32		1
											34		1					32		1
											34		1					32		1
											36		1					34		1
											36		1					34		1
											36		1					34		1
											36		1					34		1
											38		1					34		1
											38		1					34		1
											38		1					34		1
											38		1					34		1
											40		1					34		1
											40		1					38		1
											40		1					38		1
											40		1					38		1
											40		1					38		1
											40		1					38		1
											40		1					38		1
											40		1					40		1
											40		1					40		1
											40		1					40		1
											42		1					40		1
											42		1					40		1
											42		1					40		1
											42		1					40		1
											42		1					40		1
											42		1					40		1
											42		1					42		1
											44		1					42		1
											44		1					42		1
											44		1					42		1
											46		1					42		1
											46		1					42		1
											46		1					42		1
											46		1					42		1
											46		1					42		1
											46		1					42		1
											46		1					42		1
											48		1					42		1
											48		1					42		1
											48		1					42		1
											48		1					42		1
											48		1					42		1
											48		1					42		1
											48		1					44		1
											48		1					44		1
											48		1					44		1
											48		1					44		1
											48		1					46		1
											50		1					46		1
											50		1					46		1
											50		1					46		1
											50		1					46		1
											50		1					48		1
											50		1					48		1
											50		1					48		1
											52		1					48		1
											52		1					48		1
											52		1					48		1
											52		1					50		1
											52		1					50		1
											2			0				50		1
											4			0				50		1
											6			0				2			0
											8			0				4			0
											10			0				6			0
											12			1				8			0
											14			1				10			0
											16			0				12			1
											18			0				14			0
											20			0				16			0
											22			0				18			1
											24			1				20			1
											24			1				20			1
											26			1				22			1
											26			1				22			1
											28			1				24			1
											28			1				26			1
											28			1				26			1
											28			1				26			1
											28			1				26			1
											30			1				28			1
											30			1				28			1
											32			1				28			1
											32			1				28			1
											32			1				28			1
											32			1				30			1
											32			1				30			1
											32			1				30			1
											32			1				30			1
											32			1				30			1
											34			1				30			1
											34			1				34			1
											34			1				34			1
											34			1				34			1
											34			1				34			1
											34			1				34			1
											34			1				34			1
											34			1				34			1
											34			1				34			1
											34			1				34			1
											36			1				34			1
											36			1				34			1
											36			1				34			1
											36			1				34			1
											36			1				34			1
											36			1				34			1
											36			1				34			1
											36			1				36			1
											38			1				36			1
											38			1				36			1
											38			1				36			1
											38			1				36			1
											38			1				38			1
											40			1				40			1
											40			1				40			1
											40			1				40			1
											40			1				40			1
											40			1				40			1
											40			1				40			1
											42			1				40			1
											42			1				40			1
											42			1				40			1
											42			1				40			1
											42			1				40			1
											42			1				42			1
											42			1				42			1
											44			1				44			1
											44			1				44			1
											44			1				44			1
											44			1				44			1
											44			1				44			1
											44			1				44			1
											44			1				44			1
											44			1				44			1
											44			1				44			1
											46			1				44			1
											46			1				44			1
											46			1				44			1
											46			1				44			1
											46			1				46			1
											46			1				46			1
											46			1				46			1
											46			1				46			1
											46			1				46			1
											46			1				46			1
											48			1				46			1
											48			1				46			1
											48			1				46			1
											48			1				48			1
											48			1				48			1
											48			1				48			1
											48			1				48			1
											48			1				48			1
											48			1				48			1
											48			1				48			1
											50			1				48			1
											50			1				48			1
											50			1				48			1
											50			1				48			1
											52			1				48			1
											52			1				48			1
											52			1				48			1
											52			1				48			1
											52			1				48			1
											52			1				48			1
											54			1				48			1
											54			1				50			1
											54			1				50			1
											54			1				50			1
											2				0			50			1
											4				0			50			1
											6				0			50			1
											8				0			52			1
											10				1			52			1
											12				0			2				0
											14				1			4				0
											14				1			6				0
											16				1			8				1
											18				0			10				0
											20				0			12				1
											22				1			14				1
											24				1			16				1
											24				1			16				1
											26				1			18				1
											26				1			20				1
											28				1			20				1
											30				1			22				0
											30				1			24				1
											32				1			24				1
											32				1			24				1
											32				1			24				1
											32				1			24				1
											32				1			24				1
											34				1			24				1
											34				1			26				1
											34				1			26				1
											34				1			28				1
											34				1			28				1
											34				1			28				1
											34				1			28				1
											34				1			28				1
											34				1			30				1
											34				1			30				1
											34				1			30				1
											36				1			30				1
											36				1			30				1
											36				1			32				1
											36				1			32				1
											36				1			32				1
											38				1			32				1
											38				1			32				1
											38				1			32				1
											40				1			32				1
											40				1			32				1
											40				1			32				1
											40				1			32				1
											40				1			32				1
											40				1			32				1
											40				1			34				1
											40				1			34				1
											40				1			34				1
											42				1			34				1
											42				1			34				1
											42				1			34				1
											44				1			36				1
											44				1			36				1
											44				1			38				1
											44				1			38				1
											44				1			38				1
											44				1			40				1
											44				1			40				1
											44				1			40				1
											44				1			40				1
											46				1			40				1
											46				1			42				1
											46				1			42				1
											46				1			42				1
											46				1			42				1
											46				1			42				1
											46				1			42				1
											46				1			42				1
											46				1			42				1
											46				1			42				1
											46				1			42				1
											46				1			42				1
											46				1			42				1
											46				1			44				1
											46				1			44				1
											46				1			44				1
											46				1			44				1
											46				1			44				1
											46				1			44				1
											48				1			44				1
											48				1			46				1
											46				1			46				1
											46				1			46				1
											48				1			46				1
											48				1			48				1
											48				1			48				1
											48				1			48				1
											48				1			48				1
											48				1			48				1
											48				1			48				1
											48				1			48				1
											50				1			48				1
											50				1			48				1
											50				1			48				1
											50				1			48				1
											50				1			48				1
											50				1			48				1
											50				1			48				1
											50				1			48				1
											52				1			48				1
											52				1			48				1
											52				1			48				1
											54				1			50				1
											54				1			50				1
											54				1			50				1
											54				1			50				1
																		50				1
																		50				1
																		50				1
																		50				1
																		50				1
																		52				1
																		52				1
																		52				1

## Sheet: Fig 5
5B	Vehicle	FAC	dPANK/fbl RNAi		5D		UAS-LUC RNAi	dPANK/fbl RNAi	dPANK/fbl RNAi+BPS		UAS-LUC RNAi	dPANK/fbl RNAi	dPANK/fbl RNAi+BPS		UAS-LUC RNAi	dPANK/fbl RNAi	dPANK/fbl RNAi+BPS
	16064.4	37466.8	30061			esg	14.4717	31.1027	22.7114	Dl	5.34164	13.9602	7.57679	NRE	6.61075	17.2928	13.0472
	19030.3	34157.3	37088.4				20.515	46.3819	28.9273		13.9265	18.825	10.0167		16.2134	18.2988	17.0714
	23776	35747.4	26514				10.3688	35.1835	21.8623		12.1613	17.9608	13.8836		5.50636	21.0187	5.65889
	22274	38163.5	21013.4				15.4198	31.2456	20.4594		6.89721	15.5402	11.48		8.42165	13.7397	11.0154
	22141.2	31005.3	26192.8				13.3207	45.6309	17.6743		5.95829	13.4247	12.3727		7.27521	11.8693	9.51591
	16003.3	34724.6	17709.4				10.5414	48.6269	20.5898		7.49716	17.6316	13.0144		8.65538	13.5577	5.95694
	15108.3	22499.7	15986.9				17.5392	41.3347	30.6726		8.4325	15.3363	5.79387		13.6027	23.6669	8.96488
	15781.5	23970.6	11268.4				17.0084	40.1453	19.9136		6.7132	15.1256	15.067		8.19698	13.3731	10.7216
	23450.3	27480.6	20155.3				14.1753	37.9166	18.8081		6.34052	14.2859	6.23059		7.74192	12.6307	5.12636
	16975	23535.9	8901.59				14.912	42.3491	23.2669		8.47196	19.9241	14.7065		9.78078	15.3205	6.73148
	21274.5	39115	25011.7				13.2921	29.133	25.3321		9.71349	17.666	17.0412		15.2768	27.2621	10.3267
	13816.1	31227.9	13197.2				15.7729	31.3299	18.3323		6.66069	13.676	13.251		4.60145	9.03271	7.45936
	17389	33592.4	15823.3				17.8078	27.4267	13.0484		5.83087	11.9722	11.0984		4.02818	7.90737	6.53003
	14268.1	22813.3	12236.7				12.0614	45.5968	17.88		7.57795	12.6325	8.48854		3.81213	15.8508	8.48579
	27386.1	31495.5	20349.5				13.2594	31.4533	17.1731		4.34563	7.6834	7.85356		3.49595	14.5362	7.78199
	19619.6	27279.7	23278.1
	14499.8	39067.4	17453.6		5F	14d	40d	40d+CoA	5L		14d	40d	d0d+BPS	40d+CoA	40d+CoA+FAC		14d	40d	d0d+BPS	40d+CoA	40d+CoA+FAC		14d	40d	d0d+BPS	40d+CoA	40d+CoA+FAC
	23396.8	48294	30724.6			668.413	1558.93	1458.83		esg	15.4434	33.1911	24.2364	14.1295	31.5316	Dl	5.70031	14.8976	8.08554	6.06416	14.1527	NRE	7.05464	18.4539	13.9233	12.8094	17.5312
	21354.4	32653.8	25535.5			615.936	1105.54	1200.41			12.5894	30.2179	21.7665	19.0935	27.8005		7.7871	16.1177	7.08827	7.12778	14.8283		9.06583	10.2319	11.7822	10.4862	20.5157
	19276.3	41306.8	17255.6			1224.33	1840.79	1365.32			9.81406	33.3013	30.6927	15.7025	28.9721		11.5107	16.9999	13.1409	6.15458	21.47		5.21178	19.8943	5.35615	5.99889	18.3027
	18637.8	44419.8	22598.7			759.342	1301.03	716.365			14.4141	38.5554	29.125	11.9702	36.2421		6.44734	14.5266	14.4703	13.7147	17.3645		7.87235	12.8435	10.297	9.67915	11.3023
	14029.6	27276.8	10626.2			763.491	1758.8	903.198			15.4044	41.2043	20.4389	12.7926	38.732		4.99029	15.5246	11.6645	14.6569	22.5932		8.41321	13.7259	11.0044	10.3441	15.7651
	11392.8	25666.1	20102.2			691.05	1499.47	764.723			12.9203	35.0874	25.2364	21.3997	30.8769		9.18909	21.6107	11.1014	10.954	19.2335		10.6087	16.6173	7.30128	6.49814	15.2879
	7566.83	17744.1	16573.2			580.836	1865	614.614			10.2076	45.4107	31.133	26.0424	28.1546		7.45939	13.5665	13.0867	11.9961	9.76788		15.5714	20.9357	7.93033	11.1025	15.0737
	20084.4	26292.3	29859.2			869.112	2320.09	620.565			16.962	33.6919	27.7144	12.0873	27.2905		7.16286	14.7071	9.94842	9.56706	11.9127		4.94837	11.5937	8.02173	7.54043	9.50684
	14100.8	19539.9	15922.4			1215.52	1424.43	1044.73			15.892	34.0617	22.656	26.5039	32.3586		4.21026	18.1007	13.2865	10.3531	17.0146		4.9818	17.8418	11.1222	10.3436	16.2361
	12553.3	24243.4	15333.2			1489.49	2065.19	781.081			14.8442	31.8158	21.1622	24.7564	30.225		3.93266	16.9072	12.4104	9.67047	15.8928		4.65333	16.6654	10.3888	9.66163	15.1655
	16226.9	30532.3	23372.5			1432.99	1589.01	1016.08			14.0466	32.0724	15.3035	12.9207	34.3751		8.58998	18.8062	11.3907	5.95699	14.4808		8.6714	12.4265	6.66015	8.25859	9.81696
	9383.75	21438	33345.1			875.147	1978.06	835.947			16.5144	26.7197	21.3888	18.5685	29.3917		5.41241	9.56954	9.78146	7.3361	9.95232		4.35415	18.1045	9.69233	8.82002	13.5784
	21804.3	37630.4	21523.2			1007.69	1946.68	916.96			16.9199	48.1928	17.5831	23.0911	38.0723		7.1872	21.4119	18.2547	8.5348	16.9154		18.1575	26.0205	13.946	12.8304	17.694
	23377.9	35852.4	38632.2			974.062	1557.42	835.38			16.1085	34.1855	23.8794	21.6326	30.4251		10.1206	16.8712	11.3368	15.2737	15.0153		5.09124	21.1694	11.3331	9.5198	18.629
	15377.9	39214.8	30478.3			1034.64	1189.9	1146.6			18.7689	30.3674	24.3087	21.1034	29.1527		6.1513	10.8759	11.1168	8.3376	10.2234		4.94856	20.5761	11.0155	10.0241	16.2551
	5833.16	20043.8	19723			855.546	1189.58	1015.08
	13385.5	30369.5	19464.9			856.636	2308.07	1031.14
	9531.05	15737	14702.2			448.719	926.215	589.257
	5911.25	20312.1	19987.1			680.702	1040.89	813.981
	14231.6	36291.5	28206.3			702.418	1505.2	628.785
	11604.9	29593.2	23000.3			619.868	1477.34	751.603
	18731.2	28726.1	30953.5			625.761	1216.63	473.963
	14452.9	36855.8	28644.9			878.16	1978.35	1549.48
						466.149	1093.11	1020.98
						586.581	1352.01	872.062
						1553.66	2152.95	1754.37
						702.14	1356	857.625
						591.551	1113.05	852.041
						624.403	1426.51	1154.16
						648.359	1118.95	639.999
						903.943	1386.29	1493.78
						434.95	1109.15	862.05
						326.326	1121.32	1103.37
						410.941	932.359	597.582
						443.015	731.475	683.378
						482.073	1656.49	1629.98
						516.141	1316.19	1022.97
						452.349	1153.52	896.532
						636.45	976.06	1051.74
						434.95	1109.15	862.05

## Sheet: Fig6
6B	UAS-LUC RNAi	dPANK/fbl RNAi		6G	UAS-LUC RNAi	dPANK/fbl RNAi	dPANK/fbl RNAi+NAC	dPANK/fbl RNAi/UAS-Cat		UAS-LUC RNAi	dPANK/fbl RNAi	dPANK/fbl RNAi+NAC	dPANK/fbl RNAi/UAS-Cat		UAS-LUC RNAi	dPANK/fbl RNAi	dPANK/fbl RNAi+NAC	dPANK/fbl RNAi/UAS-Cat
	18737.6	54995.9		esg	17.3521	37.2934	27.2319	15.8758	Dl	6.40484	16.7389	9.08488	6.81366	NRE	7.92656	20.7347	15.6442	14.3926
	22906.5	46976.3			18.2456	43.7941	31.5456	27.6718		11.2857	23.359	10.2729	10.3301		13.1389	14.8289	17.0757	15.1974
	35207.2	67544.4			10.6675	36.197	22.4921	17.0679		12.5117	18.4782	14.2835	6.68976		5.66498	21.6242	5.8219	6.52053
	24495.7	47538.1			16.1956	43.3207	21.4887	13.4497		7.2442	16.322	16.2588	15.4097		8.84534	14.4309	11.5696	10.8755
	22086.9	55117.8			16.2151	43.3729	21.5146	13.4659		5.25294	16.3417	12.2784	15.4283		8.85601	14.4483	11.5836	10.8886
	20404.9	51486.8			13.32	36.1725	26.0169	22.0615		9.47328	22.279	11.4448	11.2928		10.9368	17.1313	7.52709	6.69911
	17833.5	40254.6			9.27962	41.2824	24.6664	23.6749		6.78127	12.3332	11.897	10.9055		14.1558	19.0325	7.20939	10.0931
	25053.5	40643.6			18.0447	35.8425	20.9728	12.8589		7.62006	15.6458	10.5834	10.1777		5.26422	12.3337	8.53376	8.02173
	30623.1	35989.4			17.4637	37.4304	24.8967	29.1252		4.62666	19.8908	14.6005	11.377		5.47451	19.6064	12.2222	11.3666
	24076.6	37773.8			17.254	29.0466	24.8027	19.5847		5.87889	10.575	14.7842	9.25317		4.37314	18.1835	9.73462	7.98238
	49556.1	60006.7			17.7805	40.598	19.3715	16.3553		10.8734	23.8054	14.4185	7.5405		10.9764	15.7298	8.43058	10.4539
	31364.3	71647.7			22.0192	35.6263	28.5184	24.758		7.21655	12.7594	13.0419	9.78146		5.80553	24.1394	12.9231	11.76
	42176.8	82037.2			14.0999	40.1607	31.3192	27.5759		5.98933	17.8432	15.2122	7.11233		15.1312	21.6838	11.6217	10.692
	38875.2	62516.7			15.3414	32.5576	22.7422	20.6025		9.63871	16.0678	10.7969	14.5464		4.8488	20.1613	10.7934	9.06648
	52386.1	60337			19.5509	31.6327	25.3216	21.9827		6.4076	11.3291	11.58	8.685		5.15475	21.4335	11.4745	10.4418
	24929.1	34896.4
	36780.3	45322.9
	33597.2	82468.5
	36018	59981.4
	36276.4	63421.6
	23130.7	55957.8
	22425	44166.1
	17224.4	47796.9
	18393.4	33386.8
	25627.8	59852.3
	21043.1	29391.5
	20223.7	39615.6
	23740.4	45198.4
	18575.5	43208.1		6N	14d	14d+FAC	14d+dPANK/fbl RNAi	14d+dPANK/fbl RNAi+CoA	40d	40d+CoA
	24661.1	42996.2			13031.2	30392.5	39510.2	28440.9	55314.2	24891.4
	41082.6	51727.7			19438.1	34889.3	52333.9	37883.2	48147.2	28814.5
	32702.4	43749.3			38358.6	57672.6	32043.3	42775.8	50456.3	53531.7
	13442.8	47653.5			14609.7	25031.8	42554.1	13782.9	51064.8	34353.7
	29818.6	69624.8			11771	27116	43385.6	13924.9	38839.8	29155.1
	14810.6	24844.8			19203.9	41669.5	57505.9	21251.3	59632.2	45205.6
	16401.8	41895.7			16277.2	24240.4	36360.6	17223.8	48723.2	25953.1
	9682.32	25620.6			13576.8	20621.8	37119.2	9694.12	33036.1	15527
	17468.4	45475.6			17693.1	20734	35247.8	15207	51109.3	27921.5
	31542.2	50993.7			16975	23535.9	32950.3	8901.59	40858.4	17359
	31426.3	81069.2			34251.2	37980.2	53172.3	24286	48918.5	40218.7
					18113.1	40940.3	53222.5	17301.8	46303.5	30560.3
					25380.9	49031.4	46089.5	23095.7	51620.3	25528.9
					32632.8	42176.5	62611.8	27986.7	58228.9	39185.3
					30025.5	34531	55249.6	33274.5	56354.6	29304.4
					15828	22007.8	28610.1	18779.5	35190.5	30055.5
					22440.2	37961.4	51738.3	27011.5	44955.5	29372.4
					23350.4	48198.4	53018.2	30663.8	39763.7	37029.8
					20865.5	31906.2	42116.2	24950.8	37062.3	27055.5
					14013	30028.2	27079.9	12544.1	33308.2	21021.8
					14554.8	34688.8	46829.8	17648	47766.4	52438.5
					12740.5	24770.5	33687.9	9649.88	24592.2	13771.6
					8696.99	19592.8	24491	15345.5	21552.1	38684.7
					10821.7	25376.8	34004.9	23702.2	25503.7	15557.2
					23080.5	43198	48942.2	34313.5	60688.3	40054.3
					21643.1	29991.5	43787.6	24439	57799.6	41037.7
					13188.4	25469.8	31582.6	16108.9	37899.1	23118.5
					13306.1	25036.5	29042.3	19165.4	22943.4	11999.4
					11761	26869	36273.1	21739.2	44978.7	32384.6
					15830.3	27320.3	34423.6	15626.2	31669.7	19635.2
					31851.7	48847.7	48359.3	25935.2	58998.3	30089.1
					26833.4	25427	59531.4	35982.4	55364.2	25467.6
					12170.4	41819.7	33037.6	41150.6	32097.4	16369.7
					27934.9	33379.9	58309.5	40622.3	45497	23658.5
					12328.5	20355.9	28691.8	19017.4	55023.8	12263.1
					6934.91	23829.6	30157.3	23448.3	48841.4	17881.7
					10282.3	26220.6	53074.1	20379	27104.1	19243.9
					15659.2	39932.2	36737.6	31035.9	39105.2	20334.7
					27586.6	42306.8	29191.7	45587.1	55160.4	37509.1
					26795.3	38329.9	51247.4	53107	48858.4	30780.8

## Sheet: S1 Fig
1B	14d	20d	25d	40d	50d		1C	14d	40d	14d+dPANK/fbl RNAi	40d+dPANK/fbl OE		1D	UAS-LUC RNAi	dPANK/fbl RNAi	dPANK/fbl RNAi+Pan	dPANK/fbl RNAi+CoA
	0.935835	0.995304	0.585116	0.317365	0.42502			110.14	57.6923	73.986	82.5769			0	35	34	3
	1.07602	0.86614	0.621765	0.439472	0.285119			103.846	49.3007	63.4965	79.4441			1	51	32	4
	1.03733	1.06614	0.74919	0.425802	0.418877			86.014	50	68.2518	80.5			3	41	29	4
														4	42	31	10
														5	29	25	7
		1I	UAS-LUC RNAi	dPANK/fbl RNAi	dPANK/fbl RNAi+Pan	dPANK/fbl RNAi+CoA								2	32	44	4
			1.06957	10.3304	8.05217	2.10156								2	19	36	1
			1.77833	2.97374	2.2	2.24024								5	11	28	7
			0	6.57595	1.1625	0								6	27	32	6
			2.43552	1.42301	1.16271	2.665								1	6	22	9
			2.16	3.16	3.39582	1.55318								2	8	31	10
			0.782609	8.31818	4.78295	2.80909								2	29	11	2
			0.567391	6.03068	2.4	2.03659								0	32	16	1
			1.5298	5.60314	0	2.43294								1	26	15	1
			1.22059	4.47059	4.05333	1.94118	1J							1	15	9	3
			0.218483	1.03829	0.364138	0.656951			UAS-LUC RNAi															dPANK/fbl RNAi
			0.387641	0.989225	0.444494	1.66243		BLM-0	14.7931	13.2857	15.4444	16.5276	14.5548	8.99053	15.5478	14.6367	12.4077	10.951	6.64437	11.277	10.5183	20.337	13.5608	13.0883	21.7079	12.7918	19.7333	16.5	15.1884	14.1898	10.8077	14.7493	14.7047	23.8513	15.8989	13.6233	15.2239	10.4894
			0.323596	0	0.431461	2.02463		BLM-1D	26.4546	21	25.4186	22.0648	27.6	18.9549	30.9428	32.3783	21.6783	25.3713	18.9107	22.1853	23.2603	30.75	22.5708	24.4906	28.2162	18.6694	36.8523	29.9113	25.2727	24.4452	22.7553	26.4655	27.9819	41.6686	24.6566	21.5044	21.3623	19.5274
			2.23043	3.63478	4.1087	1.82861		BLM -REC-1D	33.8315	32.4262	35.6538	32.2517	40.8973	22.815	33.0977	26.4458	31.2489	36.5577	29.375	26.6579	29.76	42.3349	26.559	31.7992	44.6	24.132	40.7478	41.8682	29.1833	34.755	22.9184	33.8533	34.222	46.33	23.8158	27.6452	28.5161	30.4092
			0.967179	3.6	7.65217	1.4878		BLM -REC-2D	25.28	28.48	21.3684	14.617	20.688	16.6804	26.0297	24.0929	16.4069	17.7267	18.8914	19.523	24.3091	29.52	23.2623	21.6317	33.2303	23.3491	32.4301	31.8219	30.26	23.3917	20.6447	19.7696	21.7441	29.4114	21.6978	27.4239	27.2988	25.6841
			0	4.99024	5.09756	1.53042		BLM -REC-3D	12.4942	25.4783	23.0435	17.5722	26.2956	14.04	20.1488	16.1289	14.45	15.5701	10.3944	11.44	7.76727	18.1606	15.3159	26.5086	31.6072	22.8099	18.9787	21.3769	19.4486	17.1879	18.0294	19.3353	17.1371	24.6682	19.2479	19.2911	22.7625	21.2459
			1.17143	4.11429	5.88659	1.94286
			0.69091	2.72727	3.86363	3.49091	1K		UAS-LUC RNAi															dPANK/fbl RNAi
			1.03833	0	2.09091	0		BLM-0	4	7	0	5	3	5	2	1	0	5	4	9	2	5	8	4	6	8	12	10	12	8	6	4	1	3	6	2	8	7
			1.35428	3.89614	4.78386	1.82598		BLM-1D	22	42	35	42	50	42	37	41	35	29	29	36	29	41	42	37	48	52	51	27	23	48	52	47	31	48	32	25	42	35
			2.55805	5.635	9.1875	2.51231		BLM -REC-1D	23	32	15	22	31	25	33	21	42	28	31	33	12	26	24	32	46	28	31	42	48	36	25	14	41	56	33	23	46	25
								BLM -REC-2D	21	13	13	14	6	10	14	22	16	15	27	12	12	13	15	24	27	35	27	26	18	23	38	22	25	18	22	24	13	6
								BLM -REC-3D	13	5	0	7	9	13	6	8	2	5	11	8	3	5	9	25	13	22	26	9	22	21	21	21	31	17	25	29	13	22
							1L
									UAS-LUC RNAi															dPANK/fbl RNAi
								BLM-0D	31.7586	24.8701	26.8889	27.0811	29.1828	23.0526	21.7391	27.6327	22.5294	26.1935	20.8183	26.6296	23.913	25.4878	26.4607	28.8851	32.9438	27.7647	28.8889	27.7895	32.8841	30.2881	29.4615	29.662	21.3913	26.8696	32.3954	30.3151	26.8209	26.7447
								BLM-1D	49.9091	37	43.5116	53.3492	49	52.8072	53.6786	58.8696	49.9854	51.1127	43.5357	44.3684	50.6393	48.7391	51.2308	45.102	38.027	48.3674	55.4206	47.3841	65.4545	45.1936	51.6312	57.8761	49.7826	55.8462	51.3178	52.554	56.7547	47.3717
								BLM -REC-1D	65.7753	53.8525	61.1154	55.0674	64.8649	60	61.938	57.8333	61.4444	61.3803	55.2083	52.3663	61.5	54.8372	52.1311	62.1649	64	63.4316	59.5652	61.0698	65.3333	62.4511	61.2807	55.6258	58.4085	61.0476	62.3684	59.4286	62.2581	59.4694
								BLM -REC-2D	46.4209	36.06	33.9851	43.4138	45.63	44.9423	45.7004	52.2165	45.4873	42.468	38.0061	38.7305	46.0562	45.403	45.5708	43.2388	43.2135	44.0796	43.2159	47.0942	52.9455	48.4484	48.9192	55.3522	52.3109	51.5862	50.6465	55.7219	46.3766	54.3434
								BLM -REC-3D	23.9885	30.4348	25.6377	30.4348	29.5652	22	24.4186	28.9157	23.4719	29.1139	23.1268	34.25	25.3766	25.4706	25.1682	36.6032	34.0602	40.7534	37.5532	41.9231	35.4068	42.0449	31.0788	41.2243	35.3175	32.8788	25.7021	33.6329	36.25	36.187
							1M
									UAS-LUC RNAi															dPANK/fbl RNAi
								BLM-0	13.8461	14.5	12.8791	7.85714	9.26516	13	9.45455	8	13.2903	13.8461	5.43533	14.963	13	10.8372	8.83721	7.10526	9.82609	12.8461	13.1739	13.1724	11	9	10.4871	12	12.3333	13.1429	13.25	11	12	13.5714
								BLM-1D	12.8519	11	14.7015	13.7143	17.8125	12.8072	14.4348	14.3762	17.9546	15.6364	7.34675	9.6087	14.5	11	9.33333	13.5714	14.9412	9.5	7.29577	8.5	12.4651	14.322	16.2905	13.7936	22.1622	19.1373	18.7556	13.8571	17.4651	10
								BLM -REC-1D	18.4286	15.9231	12.1905	12.125	13.9216	8.18692	23.5514	13.7042	13.6842	12.4247	21.3548	14.6875	13.3333	8.86275	11.6111	6.29577	12.4762	13.3333	16.6622	20.875	22.5	10.7612	22.2353	20.6207	16.1111	14.3774	13.125	16	14.9048	14.4091
								BLM -REC-2D	13.4171	14.6862	16.7076	17.7263	15.4145	10.2537	15.091	18.3576	23.3358	17.9629	24.6968	20.4294	19.9533	17.0804	15.0761	16.3724	15.0191	18.9533	21.6718	23.2638	26.035	25.1497	21.7465	21.9866	23.0711	19.0913	21.8163	22.95	18.7562	17.1259
								BLM -REC-3D	11.0851	12.2593	9.66667	11	6.86486	12.5263	17.1404	12.421	15.3836	13.579	12.8072	12.5517	13.25	14.6667	15.0435	21	22.5714	21.0588	17.8391	21.1177	12.3333	12.381	14.7892	14	11.1739	22.6667	24	16.3333	12.7182	11.8571
							1N
									UAS-LUC RNAi	14d+dPANK/fbl RNAi	14d+dPANK/fbl RNAi+CoA
								2	0
								4	0
								6	1
								6	1
								8	1
								8	1
								8	1
								8	1
								10	1
								10	1
								10	1
								10	1
								12	1
								12	1
								12	1
								12	1
								12	1
								12	1
								12	1
								12	1
								12	1
								12	1
								12	1
								14	1
								14	1
								14	1
								14	1
								14	1
								14	1
								14	1
								14	1
								14	1
								14	1
								14	1
								14	1
								14	1
								14	1
								14	1
								14	1
								14	1
								14	1
								14	1
								14	1
								14	1
								14	1
								14	1
								14	1
								14	1
								14	1
								14	1
								14	1
								14	1
								16	1
								16	1
								16	1
								16	1
								16	1
								16	1
								16	1
								16	1
								16	1
								16	1
								16	1
								16	1
								16	1
								16	1
								16	1
								16	1
								16	1
								16	1
								16	1
								16	1
								16	1
								16	1
								16	1
								16	1
								16	1
								16	1
								16	1
								16	1
								16	1
								16	1
								16	1
								18	1
								18	1
								18	1
								18	1
								18	1
								18	1
								18	1
								18	1
								18	1
								18	1
								18	1
								20	1
								20	1
								20	1
								20	1
								20	1
								20	1
								20	1
								20	1
								24	1
								24	1
								24	1
								24	1
								2		0
								4		1
								6		1
								6		1
								8		1
								8		1
								8		1
								8		1
								10		1
								10		1
								10		1
								10		1
								10		1
								10		1
								10		1
								10		1
								10		1
								10		1
								10		1
								10		1
								10		1
								10		1
								12		1
								12		1
								12		1
								12		1
								12		1
								12		1
								12		1
								12		1
								12		1
								12		1
								12		1
								12		1
								12		1
								12		1
								12		1
								12		1
								12		1
								12		1
								12		1
								12		1
								12		1
								12		1
								12		1
								12		1
								12		1
								12		1
								12		1
								12		1
								12		1
								12		1
								12		1
								12		1
								14		1
								14		1
								14		1
								14		1
								14		1
								14		1
								14		1
								14		1
								14		1
								14		1
								14		1
								14		1
								14		1
								14		1
								14		1
								16		1
								16		1
								16		1
								16		1
								16		1
								16		1
								16		1
								16		1
								16		1
								16		1
								16		1
								16		1
								16		1
								16		1
								16		1
								16		1
								16		1
								16		1
								16		1
								16		1
								16		1
								16		1
								18		1
								18		1
								18		1
								18		1
								18		1
								18		1
								18		1
								18		1
								18		1
								18		1
								20		1
								20		1
								20		1
								24		1
								2			0
								4			0
								6			1
								6			1
								8			1
								8			1
								8			1
								8			1
								10			1
								10			1
								10			1
								10			1
								10			1
								10			1
								10			1
								10			1
								12			1
								12			1
								12			1
								12			1
								12			1
								12			1
								12			1
								12			1
								12			1
								12			1
								12			1
								12			1
								12			1
								12			1
								12			1
								12			1
								12			1
								12			1
								12			1
								12			1
								12			1
								12			1
								12			1
								12			1
								12			1
								14			1
								14			1
								14			1
								14			1
								14			1
								14			1
								14			1
								14			1
								14			1
								14			1
								14			1
								14			1
								14			1
								14			1
								14			1
								14			1
								14			1
								14			1
								14			1
								16			1
								16			1
								16			1
								16			1
								16			1
								16			1
								16			1
								16			1
								16			1
								16			1
								16			1
								16			1
								16			1
								16			1
								16			1
								16			1
								16			1
								16			1
								16			1
								16			1
								16			1
								16			1
								16			1
								16			1
								16			1
								16			1
								16			1
								16			1
								18			1
								18			1
								18			1
								18			1
								18			1
								18			1
								20			1
								20			1
								20			1
								20			1
								20			1
								20			1
								20			1
								20			1
								24			1
								24			1
								24			1
								24			1

## Sheet: S2  Fig
2A	UAS-LUC RNAi	14d+dPANK/fbl RNAi1#	14d+dPANK/fbl RNAi2#		UAS-LUC RNAi	14d+dPANK/fbl RNAi1#	14d+dPANK/fbl RNAi2#		2B	UAS-LUC RNAi	14d+dPANK/fbl RNAi1#	14d+dPANK/fbl RNAi2#		2D	UAS-LUC	UAS-LUC+40d	UAS-dPANK/fbl+40d
esg	10.6537	19.9024	24.5854	Dl	5.10439	22.478	14.0488			0	33	4			0	30	2
	6.56654	30.3448	34.4828		0.756654	21.3103	23.4483			1	29	13			0	53	7
	9.32609	26.2826	20.3478		3.3913	13.7348	15.6339			2	15	37			1	58	9
	11.8812	33.2673	29.703		4.72871	25.0693	22.6337			1	17	29			1	39	5
	11.9277	33.1325	38.4337		6.62651	9.92771	15.6783			5	22	35			2	40	21
	15.7721	41.7962	34.9241		8.30291	16.7861	13.4627			6	35	28			4	51	18
	15	41	38		3.24	12	11.84			3	29	19			10	54	9
	10.9756	29.2683	28.3537		2.65244	12.8049	10.9756			2	19	23			3	35	16
	7.48936	25.2766	27.1489		7.26468	20.034	15.5779			0	30	10			8	21	7
	9.81818	31.6364	33.8182		8.72727	12	15.7091			7	17	17			1	40	6
	8.13223	34.6636	24.3967		10.8057	16.2645	13.2149			0	6	23			6	17	13
	10.163	28.6413	25.8696		3.9913	13.8587	11.087			1	12	15			5	24	23
	9.04511	25.4908	23.0239		3.55226	12.3342	9.86739			0	8	29			2	47	12
	11.7818	37.9636	40.5818		10.4727	14.4	18.8509			0	26	31			0	35	6
	14.0372	37.1986	31.0824		7.38959	14.9396	11.9818			1	39	8			1	14	8
2E									2F					2G
	UAS-LUC	UAS-LUC+40d	UAS-dPANK/fbl+40d		UAS-LUC	UAS-LUC+40d	UAS-dPANK/fbl+40d			UAS-LUC	UAS-LUC+40d	UAS-dPANK/fbl+40d			UAS-LUC	UAS-LUC+40d	UAS-dPANK/fbl+40d
esg	10.6537	28.9024	14.0488	Dl	5.10439	24.478	14.0244			8.17171	21.376	16.128			1.85565	1.26435	2.68125
	12.0552	39.3448	16.5517		14.4552	23.3103	15.0345			14.0348	15.84	18.24			1.75665	4.67886	2.77143
	9.32609	35.2826	15.9348		5.3913	18.7348	13.7826			5.31283	20.28	5.46			1.975	5.18105	2.33604
	11.8812	42.2673	13.0693		4.72871	27.0693	12.1287			11.6348	18.9818	15.2182			3.16418	3.08246	3.91752
	11.9277	42.1325	18.253		6.62651	18.9277	13.253			17.2765	26.136	16.016			3.24627	5.18806	2.55
	15.7721	50.7962	10.7595		8.30291	18.7861	12.7595			12.46	17.5172	8.57541			1.58044	6.16932	2.08341
	15	50	12		6.24	17	12			14.2784	17.1973	7.27183			2.47153	4.27821	2.6132
	10.9756	38.2683	13.2317		2.65244	14.8049	11.4024			8.4593	13.7167	8.85			1.15672	3.64706	2.50154
	7.48936	34.2766	15.2979		7.26468	22.034	9.68085			7.40571	19.36	12.0686			1.43216	5.24549	3.27765
	9.81818	40.6364	21.3636		8.72727	14	10.4545			5.48571	22.8096	12.2112			1.29131	2.38439	1.87593
	8.13223	43.6636	17.281		10.8057	18.2645	12.1157			14.7973	21.2052	11.3652			1.23573	2.62233	2.72639
	10.163	37.6413	16.087		5.9913	15.8587	13.3152			9.282	15.2	13.634			2.22921	2.97181	1.43411
	10.5333	33.5778	14.6556		4.38889	16.4111	9.38889			8.26098	11.078	12.1343			0.204	2.75491	2.27636
	7.85714	29	12.8571		7.17857	15.5714	7.14286			6.58286	22.3715	16.6534			1.34957	1.66126	2.75112
	9.51219	32.7805	19.0244		10.4634	21.0244	10.4634			12.0894	17.6703	8.63212			1.01659	5.49069	1.85423
															1.71743	2.59165	1.99075
															1.54829	3.35588	2.22637
															1.07462	4.66849	2.02711
															0.259266	1.2321	0.779582
															0.5658	1.44387	2.42649

## Sheet: S3  Fig
3A						3B
	vehicle	0.1mM Pan	1mM Pan	5mM Pan			vehicle	0.1mM Pan	1mM Pan	5mM Pan
2	0					2	0
4	1					4	0
6	0					6	0
8	1					8	1
8	1					10	1
10	1					10	1
12	0					12	1
14	1					14	1
14	1					14	1
16	1					14	1
18	1					16	1
18	1					16	1
20	0					18	1
22	1					18	1
24	1					18	1
24	1					20	1
24	1					22	0
26	1					24	1
26	1					24	1
26	1					26	1
26	1					26	1
26	1					26	1
28	1					26	1
28	1					26	1
28	1					26	1
28	1					28	1
30	1					28	1
30	1					28	1
30	1					28	1
30	1					28	1
30	1					28	1
30	1					28	1
30	1					30	1
30	1					30	1
32	1					30	1
32	1					30	1
32	1					30	1
32	1					30	1
32	1					30	1
32	1					30	1
32	1					32	1
32	1					32	1
34	1					32	1
34	1					32	1
34	1					32	1
34	1					34	1
34	1					34	1
34	1					34	1
34	1					34	1
36	1					34	1
36	1					34	1
36	1					34	1
36	1					34	1
36	1					34	1
36	1					34	1
38	1					36	1
38	1					36	1
38	1					36	1
38	1					38	1
40	1					38	1
40	1					38	1
40	1					38	1
40	1					38	1
40	1					38	1
40	1					38	1
42	1					38	1
42	1					40	1
42	1					40	1
42	1					40	1
42	1					40	1
42	1					40	1
42	1					40	1
42	1					40	1
42	1					42	1
42	1					42	1
42	1					42	1
44	1					42	1
44	1					42	1
44	1					42	1
44	1					42	1
44	1					42	1
44	1					42	1
44	1					42	1
44	1					44	1
44	1					44	1
44	1					44	1
44	1					44	1
44	1					44	1
44	1					44	1
46	1					44	1
46	1					44	1
46	1					44	1
46	1					46	1
46	1					46	1
46	1					46	1
48	1					46	1
48	1					46	1
48	1					46	1
48	1					46	1
50	1					46	1
50	1					46	1
50	1					46	1
52	1					46	1
52	1					48	1
2		0				48	1
4		1				48	1
6		0				48	1
8		0				2		0
10		1				4		0
12		1				6		1
14		1				8		1
16		1				10		0
18		1				12		0
18		1				14		1
18		1				14		1
20		0				14		1
22		1				16		1
22		1				18		1
22		1				18		1
22		1				20		1
24		1				22		1
26		1				22		1
26		1				22		1
26		1				24		1
28		1				24		1
28		1				24		1
28		1				24		1
28		1				26		1
28		1				26		1
28		1				26		1
28		1				26		1
28		1				26		1
28		1				28		1
28		1				28		1
28		1				28		1
28		1				28		1
28		1				28		1
30		1				28		1
30		1				28		1
30		1				28		1
32		1				28		1
32		1				28		1
32		1				28		1
32		1				28		1
32		1				30		1
34		1				30		1
34		1				30		1
34		1				30		1
34		1				30		1
34		1				30		1
34		1				30		1
34		1				30		1
36		1				30		1
36		1				30		1
36		1				32		1
36		1				32		1
38		1				32		1
38		1				32		1
38		1				32		1
38		1				34		1
40		1				34		1
40		1				34		1
40		1				38		1
40		1				38		1
40		1				38		1
40		1				38		1
40		1				38		1
40		1				38		1
40		1				40		1
40		1				40		1
40		1				40		1
40		1				40		1
40		1				40		1
42		1				40		1
42		1				40		1
42		1				40		1
42		1				42		1
42		1				42		1
42		1				42		1
42		1				42		1
42		1				42		1
42		1				42		1
42		1				42		1
42		1				42		1
42		1				42		1
42		1				42		1
44		1				42		1
44		1				42		1
44		1				42		1
44		1				42		1
44		1				42		1
44		1				42		1
46		1				42		1
46		1				44		1
46		1				44		1
46		1				44		1
46		1				44		1
46		1				46		1
48		1				46		1
48		1				46		1
48		1				46		1
50		1				46		1
50		1				48		1
50		1				48		1
50		1				48		1
52		1				48		1
52		1				48		1
52		1				48		1
2			0			48		1
4			0			48		1
6			1			50		1
8			1			50		1
10			0			2			1
12			1			4			0
14			0			6			0
16			0			8			1
18			1			10			0
20			1			12			0
22			1			14			0
24			1			16			1
26			1			16			1
26			1			18			1
28			1			20			1
28			1			22			1
28			1			24			1
28			1			24			1
30			1			24			1
30			1			24			1
32			1			24			1
32			1			24			1
32			1			26			1
32			1			26			1
32			1			26			1
32			1			26			1
32			1			26			1
32			1			26			1
32			1			28			1
32			1			28			1
32			1			28			1
32			1			28			1
32			1			28			1
32			1			28			1
34			1			28			1
34			1			30			1
34			1			30			1
34			1			30			1
36			1			30			1
36			1			30			1
36			1			30			1
36			1			34			1
36			1			34			1
36			1			34			1
36			1			34			1
36			1			36			1
36			1			36			1
38			1			36			1
38			1			36			1
38			1			36			1
38			1			36			1
40			1			36			1
40			1			38			1
40			1			38			1
40			1			38			1
40			1			38			1
40			1			38			1
40			1			40			1
42			1			40			1
42			1			40			1
42			1			40			1
42			1			40			1
42			1			42			1
42			1			42			1
42			1			42			1
44			1			42			1
44			1			42			1
44			1			42			1
44			1			42			1
44			1			42			1
44			1			44			1
44			1			44			1
44			1			44			1
44			1			44			1
46			1			46			1
46			1			46			1
46			1			46			1
46			1			46			1
46			1			46			1
46			1			46			1
46			1			46			1
46			1			46			1
46			1			46			1
46			1			46			1
46			1			46			1
46			1			46			1
46			1			46			1
46			1			46			1
48			1			46			1
48			1			46			1
48			1			46			1
48			1			46			1
48			1			48			1
48			1			48			1
48			1			48			1
48			1			48			1
48			1			48			1
48			1			48			1
50			1			48			1
50			1			48			1
50			1			48			1
50			1			48			1
52			1			48			1
52			1			48			1
54			1			48			1
54			1			48			1
54			1			48			1
2				0		48			1
4				1		48			1
6				1		48			1
8				1		48			1
10				0		50			1
12				1		50			1
14				0		52			1
16				0		52			1
18				1		2				0
20				1		4				1
22				1		6				1
24				1		8				1
26				1		10				0
26				1		12				1
26				1		14				0
26				1		16				0
28				1		16				1
28				1		18				1
30				1		20				1
30				1		20				1
30				1		22				1
30				1		24				1
32				1		24				1
32				1		24				1
32				1		24				1
32				1		24				1
32				1		24				1
32				1		24				1
32				1		26				1
32				1		26				1
32				1		28				1
34				1		28				1
34				1		28				1
34				1		30				1
34				1		30				1
34				1		30				1
34				1		30				1
34				1		30				1
34				1		30				1
36				1		32				1
36				1		32				1
36				1		32				1
38				1		32				1
38				1		32				1
38				1		32				1
38				1		32				1
38				1		32				1
38				1		34				1
38				1		34				1
40				1		34				1
40				1		34				1
40				1		34				1
40				1		34				1
40				1		36				1
42				1		36				1
42				1		38				1
42				1		38				1
42				1		38				1
42				1		40				1
42				1		40				1
44				1		40				1
44				1		40				1
44				1		40				1
44				1		42				1
44				1		42				1
44				1		42				1
44				1		42				1
44				1		42				1
44				1		44				1
44				1		44				1
44				1		44				1
46				1		44				1
46				1		44				1
46				1		44				1
46				1		44				1
46				1		46				1
46				1		46				1
46				1		46				1
46				1		46				1
46				1		46				1
46				1		46				1
46				1		46				1
46				1		46				1
46				1		48				1
46				1		48				1
46				1		48				1
46				1		48				1
46				1		48				1
46				1		48				1
46				1		48				1
48				1		48				1
48				1		48				1
48				1		48				1
48				1		48				1
48				1		48				1
48				1		48				1
48				1		48				1
48				1		48				1
48				1		48				1
48				1		48				1
48				1		48				1
48				1		48				1
50				1		48				1
52				1		48				1
52				1		48				1
52				1		50				1
54				1		50				1
54				1		50				1
						50				1
						50				1
						50				1
						50				1
						50				1
						50				1
						52				1
						52				1
						52				1
						52				1
						52				1
						52				1

## Sheet: S4  Fig
4D	UAS-LUC RNAi	dPANK/fbl RNAi/pros-GAL4	dPANK/fbl RNAi/mex-GAL4		UAS-LUC RNAi	dPANK/fbl RNAi/pros-GAL4	dPANK/fbl RNAi/mex-GAL4		4E	UAS-LUC RNAi	dPANK/fbl RNAi/pros-GAL4	dPANK/fbl RNAi/mex-GAL4		4G	UAS-LUC RNAi	dPANK/fbl RNAi/pros-GAL4	dPANK/fbl RNAi/mex-GAL4
esg	9.76585	18.2439	12.5366	Dl	4.67902	10.6049	12.878			2	1	2			4332.6	7928.09	5348.52
	11.2515	8.32184	12.1839		11.4915	7.22298	11.8851			0	0	3			8021.57	8072.81	6521.92
	11.3587	12.0109	6.78261		4.13044	6.72826	9.04131			0	6	1			7009.67	7843.86	6258.38
	9.50495	6.61386	13.7624		3.78297	10.0555	6.90693			1	2	1			7853.12	6864	8443.76
	13.012	12.1446	11.9277		7.22891	13.012	7.10361			1	4	0			11829.2	5702.93	8961.51
	16.481	15.6747	16.4937		8.67608	7.54051	8.06772			3	2	1			7969.8	7778.96	7724.92
	17.9348	11.0217	15.4348		5.87391	4.34783	7.15653			1	1	5			3928.94	7695.82	4516.08
	12.439	13.1707	18.1342		7.0061	4.51219	5.43903			4	6	7			6361.4	6970.35	6767.7
	7.74468	15.1383	16.0745		7.51234	10.717	6.10894			2	2	5			9261.55	8600.5	7591.45
	8.89772	8.67046	10.6477		11.9091	8.875	8.23637			5	3	4			6777.28	7356.8	6363.84
	8.13223	14.6636	12.3967		10.8057	6.26446	6.21487			0	7	2			8460	5053	5565.75
	11	11	8		11.32	5	11			0	2	0			7783.7	8068.43	6654.36
	13.2	14.8	11.9		5.5	14.3	10.08			2	1	8			9146.62	6690.09	6351.6
	11.3626	10.9231	12.8242		4.5967	9.62637	11.4945			1	4	2			9871.05	6480.75	5806.35
	14.6341	16.5854	14.9756		8.09756	9.26829	12.3415			0	5	1			8926.7	7739.61	9396.62
															7067.34	4622.15	5977
4H	UAS-LUC RNAi	dPANK/fbl RNAi/pros-GAL4	dPANK/fbl RNAi/mex-GAL4		4I	UAS-LUC RNAi	dPANK/fbl RNAi/pros-GAL4	dPANK/fbl RNAi/mex-GAL4		4J	UAS-LUC RNAi	dPANK/fbl RNAi/pros-GAL4	dPANK/fbl RNAi/mex-GAL4		5529.6	7583.2	4189.2
	83.1633	80.25	80.3953			96.5652	92.3571	93			22	22	27		7993.4	6262.3	5258.95
	85.2759	78.7755	81.8277			92.6044	90.4823	91.9453			27	31	32		9905.84	5349.64	7283.84
	79.8042	82.8235	79.0349			91	91.3152	92.2391			25	28	31		6099.12	5087.1	6593.7
											32	32	25		6966.7	4156.58	9439.02
4K	UAS-LUC RNAi	dPANK/fbl RNAi/pros-GAL4	dPANK/fbl RNAi/mex-GAL4								28	33	25		6004.79	7277.06	7601.38
	4.40304	4.79	4.92308								31	31	19		7713.78	5524.36	5924.12
	5.35955	3.60256	4.50633								30	35	31		7951.5	6696.38	7803.82
	3.96939	4.63333	3.83866								37	32	25		6269.3	3825.65	6924.1
											25	24	35		6153.95	6775.3	4466.75
4L											27	35	21		9186.2	6166.76	6704.96
	UAS-LUC RNAi			dPANK/fbl RNAi/pros-GAL4			dPANK/fbl RNAi/mex-GAL4				32	34	39		6963.85	3576.33	5661.93
0	0	0	0	0	0	0	0	0	0		19	19	37		7513.22	6137.34	6692.08
12	0.25	0.29	0.33	0.31	0.28	0.27	0.29	0.26	0.31		28	25	34		11762	7390.3	8283.05
24	0.76	0.69	0.66	0.64	0.73	0.68	0.65	0.62	0.67		22	21	35		3914.24	10725.6	5836.24
36	1.03	1.07	1.11	0.98	0.96	1.01	1.05	0.97	1.09		35	22	23		4378.4	8064.75	4999.1
48	1.31	1.25	1.32	1.28	1.35	1.13	1.37	1.22	1.25		41	28	22		6173.78	5639.14	4061.46
60	1.52	1.53	1.59	1.48	1.53	1.57	1.35	1.41	1.54		42	32	21		3465.99	9115.61	5894.48
72	2.46	1.95	2.31	2.05	2.14	2.22	2.21	1.95	1.92		39	26	25		7584.24	6528.2	7247.52
											35	21	25		5361.04	9389.16	3527.16
4M											26	27	22		4762.54	7421.03	5939.86
	days		dPANK/fbl RNAi/pros-GAL4	dPANK/fbl RNAi/mex-GAL4		days	UAS-LUC RNAi	dPANK/fbl RNAi/pros-GAL4	dPANK/fbl RNAi/mex-GAL4		22	21	28		5909.16	9078.4	6415.96
	2	0				2	0				20	28	26		4017.99	6465.6	4058.86
	4	1				4	1				18	25	27		3501.63	6496.42	5989.36
	6	1				6	0				33	32	35
	8	1				8	0				28	30	28
	10	1				10	1				21	37	25
	12	0				12	1				29	38	21
	14	1				12	1				31	36	35
	14	1				14	1				32	42	31
	16	0				14	1				38	31	29
	18	1				16	1
	18	1				16	1
	20	0				18	1
	22	0				18	1
	24	1				18	1
	24	1				20	1
	24	1				22	0
	24	1				24	1
	26	1				24	1
	26	1				24	1
	26	1				24	1
	26	1				24	1
	26	1				26	1
	26	1				26	1
	26	1				26	1
	26	1				26	1
	28	1				26	1
	28	1				26	1
	28	1				28	1
	28	1				28	1
	30	1				28	1
	30	1				28	1
	30	1				28	1
	30	1				28	1
	30	1				28	1
	30	1				30	1
	30	1				30	1
	30	1				30	1
	32	1				30	1
	32	1				30	1
	32	1				30	1
	32	1				30	1
	32	1				30	1
	32	1				32	1
	32	1				32	1
	34	1				32	1
	34	1				32	1
	34	1				32	1
	36	1				32	1
	36	1				32	1
	36	1				34	1
	36	1				34	1
	36	1				34	1
	36	1				34	1
	38	1				34	1
	38	1				34	1
	38	1				34	1
	38	1				36	1
	38	1				36	1
	38	1				36	1
	38	1				36	1
	38	1				38	1
	40	1				38	1
	40	1				38	1
	40	1				38	1
	40	1				38	1
	40	1				38	1
	40	1				38	1
	42	1				38	1
	42	1				38	1
	42	1				38	1
	42	1				40	1
	42	1				40	1
	42	1				40	1
	42	1				40	1
	44	1				40	1
	44	1				40	1
	44	1				42	1
	44	1				42	1
	44	1				42	1
	44	1				42	1
	44	1				42	1
	44	1				42	1
	44	1				42	1
	44	1				42	1
	44	1				42	1
	44	1				42	1
	44	1				42	1
	44	1				42	1
	46	1				44	1
	46	1				44	1
	46	1				44	1
	46	1				44	1
	46	1				46	1
	46	1				46	1
	46	1				46	1
	46	1				46	1
	48	1				46	1
	48	1				46	1
	48	1				46	1
	50	1				46	1
	50	1				46	1
	50	1				46	1
	50	1				6	1
	52	1				46	1
	52	1				48	1
	54	1				48	1
	56	1				48	1
	2		0			2		0
	4		1			4		0
	6		0			6		1
	8		1			8		1
	10		1			10		0
	12		1			12		0
	14		1			14		1
	18		1			14		1
						14		1
	18		1			16		1
	18		1			18		1
	20		0			18		1
	22		1			20		1
	22		1			22		1
	24		1			22		1
	24		1			22		1
	24		1			24		1
	24		1			24		1
	24		1			24		1
	24		1			24		1
	24		1			26		1
	26		1			26		1
	26		1			26		1
	26		1			26		1
	26		1			26		1
	28		1			28		1
	28		1			28		1
	28		1			28		1
	28		1			28		1
	28		1			28		1
	28		1			28		1
	28		1			28		1
	28		1			28		1
	30		1			28		1
	30		1			28		1
	30		1			28		1
	30		1			28		1
	30		1			30		1
	30		1			30		1
	32		1			30		1
	32		1			30		1
	32		1			30		1
	32		1			30		1
	32		1			30		1
	34		1			30		1
	34		1			30		1
	34		1			30		1
	34		1			32		1
	34		1			32		1
	4		1			32		1
	34		1			32		1
	36		1			32		1
	36		1			34		1
	36		1			34		1
	36		1			34		1
	38		1			36		1
	38		1			36		1
	38		1			36		1
	38		1			38		1
	38		1			38		1
	38		1			38		1
	38		1			38		1
	38		1			38		1
	40		1			38		1
	40		1			40		1
	40		1			40		1
	40		1			40		1
	40		1			40		1
	40		1			40		1
	42		1			40		1
	42		1			40		1
	42		1			42		1
	42		1			42		1
	42		1			42		1
	42		1			42		1
	42		1			42		1
	42		1			42		1
	42		1			42		1
	44		1			42		1
	44		1			42		1
	44		1			42		1
	44		1			42		1
	44		1			42		1
	44		1			42		1
	44		1			42		1
	44		1			42		1
	44		1			42		1
	44		1			42		1
	46		1			42		1
	46		1			42		1
	46		1			42		1
	46		1			44		1
	46		1			44		1
	46		1			44		1
	46		1			44		1
	46		1			44		1
	48		1			44		1
	48		1			44		1
	48		1			44		1
	50		1			46		1
	50		1			46		1
	50		1			46		1
	50		1			46		1
	52		1			46		1
	52		1			46		1
	54		1			2			1
	2			1		4			0
	4			0		6			0
	6			0		8			1
	8			1		10			0
	10			0		12			0
	12			1		14			0
	14			1		16			1
	14			1		16			1
	16			1		18			1
	16			1		20			1
	18			1		22			1
	20			1		24			1
	22			1		24			1
	22			1		24			1
	22			1		24			1
	24			1		24			1
	24			1		24			1
	24			1		26			1
	24			1		26			1
	24			1		26			1
	24			1		26			1
	26			1		26			1
	26			1		26			1
	26			1		28			1
	26			1		28			1
	26			1		28			1
	28			1		28			1
	28			1		28			1
	28			1		28			1
	28			1		28			1
	28			1		30			1
	28			1		30			1
	30			1		30			1
	30			1		30			1
	30			1		30			1
	30			1		30			1
	30			1		30			1
	30			1		30			1
	30			1		30			1
	32			1		30			1
	32			1		30			1
	32			1		30			1
	32			1		34			1
	32			1		34			1
	32			1		34			1
	32			1		34			1
	34			1		36			1
	34			1		34			1
	34			1		34			1
	34			1		34			1
	34			1		34			1
	36			1		36			1
	36			1		36			1
	36			1		36			1
	36			1		36			1
	36			1		36			1
	36			1		36			1
	38			1		36			1
	38			1		36			1
	38			1		36			1
	38			1		36			1
	38			1		36			1
	38			1		38			1
	38			1		38			1
	38			1		38			1
	40			1		38			1
	40			1		38			1
	40			1		38			1
	40			1		38			1
	42			1		38			1
	42			1		38			1
	42			1		38			1
	42			1		38			1
	42			1		40			1
	42			1		40			1
	42			1		40			1
	42			1		40			1
	42			1		40			1
	44			1		40			1
	44			1		40			1
	44			1		40			1
	44			1		40			1
	44			1		40			1
	44			1		40			1
	44			1		40			1
	44			1		40			1
	44			1		40			1
	44			1		40			1
	44			1		42			1
	44			1		42			1
	44			1		42			1
	46			1		42			1
	46			1		42			1
	46			1		42			1
	46			1		42			1
	46			1		42			1
	46			1		42			1
	46			1		42			1
	46			1		44			1
	46			1		44			1
	46			1		44			1
	46			1		44			1
	48			1		44			1
	48			1		44			1
	48			1		44			1
	8					44			1
	10					46			1
	12					46			1
	14					46			1
	16					46			1
	18
	20
	22
	24
	26
	26
	26
	26
	28
	28
	30
	30
	30
	30
	32
	32
	32
	32
	32
	32
	32
	32
	32
	34
	34
	34
	34
	34
	34
	34
	34
	36
	36
	36
	38
	38
	38
	38
	38
	38
	38
	40
	40
	40
	40
	40
	42
	42
	42
	42
	42
	42
	44
	44
	44
	44
	44
	44
	44
	44
	44
	44
	44
	46
	46
	46
	46
	46
	46
	46
	46
	46
	46
	46
	46
	46
	46
	46
	46
	46
	46
	46
	48
	48
	48
	48
	48
	48
	48
	48
	48
	48
	48
	48
	50
	52
	52
	52
	54
	54

[truncated: 2 more sheets: S5  Fig, S6  Fig]
